# Supplementary material for: Hardening of Respiratory Syncytial Virus Inclusion Bodies by Cyclopamine Proceeds through Perturbation of the Interactions of the M2-1 Protein with RNA and the P Protein
Source: Int J Mol Sci. 2023 Sep 8;24(18):13862. doi: 10.3390/ijms241813862 (PMC10531356; doi:10.3390/ijms241813862)
Supplement: Supplementary file 1 [file ijms-24-13862-s001.zip]

Archive with 1 entries (1 files):
- ijms-2494477-supplementary.pdf
